# Supplementary material for: Intracellular Mycobacterium leprae Utilizes Host Glucose as a Carbon Source in Schwann Cells
Source: mBio. 2019 Dec 17;10(6):e02351-19. doi: 10.1128/mBio.02351-19 (PMC6918074; doi:10.1128/mBio.02351-19)
Supplement: DATA SET S1 [file mBio.02351-19-sd001.xlsx]

## Sheet: 13 Enrichment 
13C enrichments measured in infected and uninfected Schwann cells, intracellular M. leprae and M. leprae in RPMI, infected and uninfected THP-1 macrophage, intracellular Mtb and Mtb in RPMI.
		Uninfected Schwann cells					Infected Schwann cells					Intracellular M. leprae					M. leprae in RPMI
	Amino acid	13C enrichment (average of 3 biological replicates)	Standard deviation			Amino acid	13C enrichment (average of 3 biological replicates)	Standard deviation			Amino acid	13C enrichment (average of 3 biological replicates)	Standard deviation			Amino acid	13C enrichment (average)	Standard deviation
	ALA	14.9922	6.18584			ALA	15.2344	7.28879			ALA	33.4567	3.4996			ALA	0	0
	GLY	1.2725	0.2			GLY	0.95	0.41315			GLY	7.57083	2.45254			GLY	0	0
	SER	1.07	0.444622			SER	1.12	0.56706			SER	8.82611	2.95301			SER	0	0
	ASP/N	1.70833	0.27831			ASP/N	1.34792	0.591858			ASP/N	8.60917	2.86855			ASP/N	0	0
	GLU/N	3.81	1.84533			GLU/N	1.84533	0.936496			GLU/N	8.154	2.29685			GLU/N	0.635333	0.898497
	PRO	1.59208	0.410915			PRO	0.53375	0.37625			PRO	0.14125	0.0804739			PHE	0.154444	0.154444
	TYR	0.25037	0.106653			TYR	0.350741	0.0408181			TYR	0.276852	0.0516444			THR	0	0
	PHE	0.591528	0.00305556			PHE	0	0.157334			PHE	5.41037	3.26953			VAL	0.012667	0.017913
	THR	0.653438	0.182811			THR	0.137917	0.13348			THR	4.645	1.75547			ILE	0	0
	VAL	0.68825	0.245173			VAL	0.155	0.136838			VAL	1.85433	0.724687			LEU	0	0
	ILE	0.011	1.0015			ILE	0.319333	0.25042			ILE	1.621	0.915581
	LEU	0.218	0.587			LEU	0.299667	0.0979943			LEU	0.167333	0.123996
Uninfected THP-1 macrophage						Infected THP-1 macrophage					Intracellular Mtb						Mtb in RPMI
	Amino acid	13C enrichment (average of 3 biological replicates)	Standard deviation				Amino acid	13C enrichment (average of 3 biological replicates)	Standard deviation			Amino acid	13C enrichment (average of 3 biological replicates))	Standard deviation				Amino acid	13C enrichment (average)	Standard deviation
	ALA	13.2267	0.476818				ALA	6.13667	0.970055			ALA	9.19333	2.57168				ALA	0	0
	GLY	1.165	0.032404				GLY	1.595	0.778888			GLY	2.26167	0.56469				GLY	0	0
	SER	3.18444	0.046054				SER	1.28337	0.070763			SER	2.16114	0.42283				SER	0.348333	0.031667
	ASP/N	10.9575	0.090898				ASP/N	3.43667	0.444627			ASP/N	3.64917	0.31892				ASP/N	0.0775	0.0225
	GLU/N	18.442	0.26065				GLU/N	4.44867	1.08119			GLU/N	3.827	0.207				GLU/N	0.022	0.014
	PRO	3.67333	0.157392				PRO	1.445	0.031425			PRO	10.155	1.44				PHE	0.205556	0.091111
	TYR	0.122963	0.039098				TYR	1.16336	0.226667			PHE	1.83003	0.92				THR	0.13625	0.10125
	PHE	0	0				PHE	0	0			THR	3.64917	0.31892				VAL	ND
	THR	0	0				THR	0	0			VAL	8.46933	2.11293				ILE	0.107	0.077
	VAL	0.034667	0.013888				ILE	0	0			ILE	0	0				LEU	0.082	0.046
	ILE	0	0				LEU	0	0			LEU	2.45	1.13857					0	0
	LEU	0.129333	0.03348
Amino acids not detected are not included in this file
