# Supplementary material for: Intracellular Mycobacterium leprae Utilizes Host Glucose as a Carbon Source in Schwann Cells
Source: mBio. 2019 Dec 17;10(6):e02351-19. doi: 10.1128/mBio.02351-19 (PMC6918074; doi:10.1128/mBio.02351-19)
Supplement: DATA SET S2 [file mBio.02351-19-sd002.xlsx]

## Sheet: Sheet1
13C mass isotopomer distribution of amino acids in uninfected Schwann cell, infected Schwann cell and intracellular M. leprae.
Uninfected (Control) Schwann cells				Infected Schwann cells						Intracellular M. leprae
Amino acid mass isotopomers	Fractional abundance (average os 3 biological replicates) %	Standard deviation		Amino acid mass isotopomers	Fractional abundance (average os 3 biological replicates) %	Standard deviation				Amino acid mass isotopomers	Fractional abundance (average os 3 biological replicates) %	Standard deviation
										ALA
ALA				ALA						M+1	0	0.313484
M+1	2.075	2.71824		M+1	0.191667	0.271058				M+2	0.955	0.190919
M+2	0.731667	0.118977		M+2	0.776667	0.153695				M+3	22.0417	8.28493
M+3	13.8267	6.68303		M+3	14.7733	7.30085
										GLY
GLY				GLY						M+1	0.328333	0.188562
M+1	0.545	0.05		M+1	0.396667	0.20625				M+2	3.06167	1.33407
M+2	1	0.175		M+2	0.465	0.311154
										VAL
										M+1	0.0333333	0.266344
SER				SER						M+2	0.316667	0.0259272
M+1	0.81	0.230253		M+1	0.8725	0.2225				M+3	0.31	0.0919239
M+2	0.35	0.117544		M+2	0.355	0.145				M+4	0.065	0.0353553
M+3	0.566667	0.34531		M+3	0.5925	0.1575				M+5	0.39	0.0565685
										ILE
ASP/N				ASP/N						M+1	0	0.94988
M+1	0.4525	0.1025		M+1	0.3625	0.0725				M+2	0.211667	0.186205
M+2	1.1225	0.5525		M+2	1.185	0.455				M+3	3.35333	2.71765
M+3	1.3575	0.0225		M+3	1.205	0.27				M+4	0	0
M+4	0.1825	0.0525		M+4	0.095	0.025				M+5	0	0
										SER
GLU/N				GLU/N						M+1	1.535	0.615183
M+1	0.39	0.07		M+1	0.76	0.2				M+2	0.658333	0.263987
M+2	3.925	0.09		M+2	3.3675	0.4925				M+3	2.56833	1.21858
M+3	0.9725	0.4525		M+3	0.5325	0.0325
M+4	1.3975	0.8675		M+4	0.595	0.04				THR
M+5	0.5325	0.2775		M+5	0.2075	0.0425				M+1	0.22	0.127279
										M+2	0.531667	0.273415
										M+3	1.43167	0.761318
										M+4	0.208333	0.115494
PRO				PRO
M+1	0	0		M+1	0	0				ASP/N
M+2	0.325	0.2		M+2	0.2025	0.0375				M+1	0.261667	0.207418
M+3	1.5675	0.2075		M+3	0.57	0.52				M+2	1.36667	0.563328
M+4	0.0725	0.0725		M+4	0.005	0.005				M+3	3.20333	1.28929
										M+4	0.455	0.155563
TYR				TYR						GLU/N
M+1	0.3	0.13		M+1	0.35	0.0648074				M+1	0.196667	0.0872098
M+2	0.075	0.035		M+2	0.25	0.0668331				M+2	5.035	0.721249
M+3	0.01	0.01		M+3	0.0133333	0.0124722				M+3	1.39167	0.0235702
M+4	0.0125	0.0075		M+4	0.0166667	0.0124722				M+4	1.885	0.268701
M+5	0	0		M+5	0	0				M+5	0.59	0.155563
M+6	0.0825	0.0175		M+6	0.06	0.0454606
M+7	0	0		M+7	0.09	0.0355903				PHE
M+8	0	0		M+8	0.08	0.0653197				M+1	0	0.0675
M+9	0.07	0.05		M+9	0.0633333	0.0286744				M+2	0.0175	0.0175
										M+3	0.0975	0.0075
										M+4	0.12	0.015
										M+5	0.0725	0.0025
										M+6	3.55	0.49
										M+7	0.425	0.06
										M+8	0.2075	0.0225
										M+9	0.135	0.005
