# Supplementary material for: Intracellular Mycobacterium leprae Utilizes Host Glucose as a Carbon Source in Schwann Cells
Source: mBio. 2019 Dec 17;10(6):e02351-19. doi: 10.1128/mBio.02351-19 (PMC6918074; doi:10.1128/mBio.02351-19)
Supplement: DATA SET S3 [file mBio.02351-19-sd003.xlsx]

## Sheet: Sheet1
	13C mass isotopomer distribution of amino acids in uninfected THP-1 control macrophage, infected THP-1 macrophage and intracellular Mtb.
	THP-1 control cells						Infected THP1 cells					Intracellular Mtb
	Amino acid mass isotopomers	Fractional abundance (average of 3 biological replicates)%	Standard deviation				Amino acid mass isotopomers	Fractional abundance (average of 3 biological replicates)%	Standard deviation			Amino acid mass isotopomers	Fractional abundance (average of 3 biological replicates)%	Standard deviation
												ALA
	ALA						ALA					M+1	0.876667	0.624304
	M+1	0	0				M+1	0.286667	0.21853			M+2	0.606667	0.552409
	M+2	0.656667	0.0478423				M+2	0.216667	0.306413			M+3	8.49667	2.18059
	M+3	12.8333	0.452573				M+3	6.02667	1.08583
												GLY
	GLY						GLY					M+1	1.74333	0.322731
	M+1	0.15	0.0294392				M+1	1.11667	0.70244			M+2	1.39	0.41142
	M+2	1.09	0.0216025				M+2	1.03667	0.428978
												VAL
												M+1	1.36667	0.53705
	SER						SER					M+2	4.78	0.914804
	M+1	0.34	0.0216025				M+1	1.44	0.91786			M+3	4.62	1.04298
	M+2	0.426667	0.00471405				M+2	0.52	0.141657			M+4	1.04	0.34215
	M+3	2.78667	0.0449691				M+3	0.456667	0.328667			M+5	2.68	0.909065
												ILE
	ASP/N						ASP/N					M+1	0.0566667	0.159652
	M+1	1.32333	0.046428				M+1	2.44333	1.46145			M+2	1.51667	0.393644
	M+2	7.15333	0.0684755				M+2	3.19	0.630925			M+3	0	0.131993
	M+3	5.58667	0.0124722				M+3	1.49333	0.26386			M+4	0.0266667	0.0377124
	M+4	2.86	0.0432049				M+4	0.14	0.107083			M+5	0.116667	0.164992
												SER
	GLU/N						GLU/N					M+1	2.26667	0.555238
	M+1	0.11	0.00816497				M+1	1.55667	0.242395			M+2	1.08333	0.300925
	M+2	11.9967	0.124989				M+2	6.47667	0.843972			M+3	0.683333	0.0618241
	M+3	6.28	0.0883176				M+3	1.35	0.447735
	M+4	6.88333	0.107806				M+4	0.653333	0.487328			THR
	M+5	4.34667	0.074087				M+5	0.216667	0.164992			M+1	2.28667	0.669793
		0	0									M+2	2.52	0.655642
												M+3	0.77	0.262805
												M+4	0.00333333	0.00471405
	PRO						PRO
	M+1	0.17	0.0748331				M+1	1.13	0.19799			ASP/N
	M+2	2.19333	0.114698				M+2	2.05	0.222261			M+1	2.55667	0.440101
	M+3	2.43667	0.22291				M+3	0.176667	0.147045			M+2	3.53333	0.33589
	M+4	0.706667	0.0659966				M+4	0.04	0.0374166			M+3	1.55	0.235089
												M+4	0.0833333	0.062361
	TYR						TYR					GLU/N
	M+1	0.286667	0.020548				M+1	1.565	0.125			M+1	1.84667	0.365544
	M+2	0.14	0.0616441				M+2	1.175	0.055			M+2	3.29	2.55892
	M+3	0	0				M+3	0.875	0.025			M+3	0.833333	0.589256
	M+4	0.00333333	0.00471405				M+4	0.35	0.01			M+4	0.373333	0.271088
	M+5	0	0				M+5	0.035	0.015			M+5	0	0.0848528
	M+6	0.14	0.0496655				M+6	0.02	0.02
	M+7	0	0				M+7	0.1	0.08			PHE
	M+8	0	0				M+8	0	0			M+1	1.095	0.265
	M+9	0.08	0.0326599				M+9	0.22	0.22			M+2	0.385	0.835
												M+3	0.535	0.545
												M+4	0.16	0.16
												M+5	0.16	0.17
												M+6	0	0.165
												M+7	0.23	0.24
												M+8	1.165	0.055
												M+9	0.1	0.11
